# Supplementary material for: PFOS Impairs Cognitive Function in Female Rats by Disrupting Astrocyte-Derived Estrogen–ERβ–NDRG2 Signaling Axis
Source: Toxics. 2026 Jul 6;14(7):595. doi: 10.3390/toxics14070595 (PMC13431314; doi:10.3390/toxics14070595)
Supplement: Supplementary file 1 [file toxics-14-00595-s001.zip]

Archive with 1 entries (1 files):
- toxics-4352740-supplementary.pdf
